# Supplementary material for: A Simple Formula of the Endophytic Trichoderma viride, a Case Study for the Management of Rhizoctonia solani on the Common Bean
Source: Life (Basel). 2023 Jun 9;13(6):1358. doi: 10.3390/life13061358 (PMC10300855; doi:10.3390/life13061358)
Supplement: Supplementary file 1 [file life-13-01358-s001.zip]

Archive with 1 entries (1 files):
- life-2378288-supplementary.pdf
